# Supplementary material for: Mitochondria Transfer from Adipose Stem Cells Improves the Developmental Potential of Cryopreserved Oocytes
Source: Biomolecules. 2022 Jul 21;12(7):1008. doi: 10.3390/biom12071008 (PMC9313289; doi:10.3390/biom12071008)
Supplement: Supplementary file 1 [file biomolecules-12-01008-s001.zip]

Archive with 1 entries (1 files):
- biomolecules-1802867-supplementary.pdf
